# Supplementary material for: Evaluation of the Association between Low-Density Lipoprotein (LDL) and All-Cause Mortality in Geriatric Patients with Hip Fractures: A Prospective Cohort Study of 339 Patients
Source: J Pers Med. 2023 Feb 16;13(2):345. doi: 10.3390/jpm13020345 (PMC9967768; doi:10.3390/jpm13020345)
Supplement: Supplementary file 1 [file jpm-13-00345-s001.zip]

Archive with 1 entries (1 files):
- jpm-2205654-supplementary.pdf
